# Supplementary material for: Honey Production and Climate Change: Beekeepers’ Perceptions, Farm Adaptation Strategies, and Information Needs
Source: Insects. 2023 May 25;14(6):493. doi: 10.3390/insects14060493 (PMC10299425; doi:10.3390/insects14060493)
Supplement: Supplementary file 1 [file insects-14-00493-s001.zip]

Archive with 1 entries (1 files):
- insects-2336894-supplementary.pdf
